# Supplementary material for: Photocrosslinking Probes Proximity of Thymine Modifiers Tethering Excitonically Coupled Dye Aggregates to DNA Holliday Junction
Source: Molecules. 2022 Jun 22;27(13):4006. doi: 10.3390/molecules27134006 (PMC9268628; doi:10.3390/molecules27134006)
Supplement: Supplementary file 1 [file molecules-27-04006-s001.zip]

Archive with 2 entries (2 files):
- molecules-1775034-original image.pdf
- molecules-1775034-SM.pdf
